# Supplementary material for: A suite of phenotypic assays to ensure pipeline diversity when prioritizing drug-like Cryptosporidium growth inhibitors
Source: Nat Commun. 2019 Apr 23;10:1862. doi: 10.1038/s41467-019-09880-w (PMC6478823; doi:10.1038/s41467-019-09880-w)
Supplement: Supplementary file 7 — Source Data [file 41467_2019_9880_MOESM7_ESM.xlsx]

## Sheet: Supplemtary-Table2
	Supplemental Table 2	Compiled assay data for all compounds
		Invasion Assay						DNA Synthesis Assay								Egress and Reinvasion Assay: PV Ratio								Asexual to sexual differentiation
		Mean % Inhibition (parasites)						Mean % Inhibition of EdU-labeling (normalized to parasite numbers)								Mean PV ratios (19.5h:6h)								Mean % DMC1 inhibition (normalized to host nuclei)
		Replicate 1a	Replicate 2a	Replicate 3a	Replicate 4a	Average	SD	Replicate 1	Replicate 2	Replicate 3	Replicate 4	Replicate 5	Replicate 6	Average	SD	Replicate 1a	Replicate 2a	Replicate 3a	Replicate 4a	Replicate 5a	Replicate 6a	Average	SD	Replicate 1a	Replicate 2a	Replicate 3a	Replicate 4a	Replicate 5a	Replicate 6a	Average	STDEV
	DMSO															2.98535	2.82166	3.04	2.51	2.56271	2.46139	2.73019	0.252285
	Nitazoxanide	10.7035	16.9586			13.8311	4.42302	-33.8063	15.4954					-9.15541	34.8616	1.33494	1.77255	1.37281	1.1228			1.40077	0.271172	79.1413	81.5724	59.7233	95.0734	93.4149		81.7851	14.1915
	Gentian Violet (MMV665941)	-1.2684	-11.9701			-6.61924	7.56724	62.1318	74.2349	5.8229				47.3965	36.5088	1.00827	1.72539					1.36683	0.507083	8.15567	38.8994	55.9594				34.3382	24.2261
	Pyrvinium	29.6177	21.7561			25.6869	5.55901	94.5715	70.3339					82.4527	17.1386	0.966641	0.846509	0.334218	0.3			0.611842	0.344128	51.9381	84.2118					68.0749	22.8209
	2,4-diaminoquinazoline_B-13	91.9701	73.0546			82.5124	13.3753	5.94337	-6.59687	-9.72883				-3.46078	8.29342	1.37179	1.47734					1.42456	0.074634	30.3312	-7.81533					11.2579	26.9737
	Torkinib	-31.4837	-11.3343			-21.409	14.2478	10.861	-50.417	-8.92027				-16.1588	31.2737	1.76464	1.46531					1.61498	0.211657	5.76156	16.6137					11.1876	7.67361
	2,4-diaminoquinazoline_B-23	84.4908	83.1147			83.8028	0.973055	-16.1382	17.1722	3.74207				1.59202	16.759	1.73438	1.36499					1.54968	0.261195	-17.0125	2.19034	-4.38438				-6.40217	9.75914
	Tegaserod	25.7809	2.07293			13.9269	16.764	-11.6867	-25.6313	17.1466				-6.72382	21.8165	0.964447	1.06172					1.01308	0.0687799	41.9427	-17.8329					12.0549	42.2677
	Allopurinol-based_C-1	-29.3271	-22.479	9.03951	-0.41638	-10.7957	18.0839	100	100	74.3227				91.4409	14.8248	0.803799	1.08325	0.563694	0.763911			0.803664	0.213958	26.2103	37.1245	27.7281				30.3543	5.91207
	AN6426_LeuRS inhibitor	-18.0394	-14.831			-16.4352	2.26865	80.7959	89.131	90.4986				86.8085	5.25178	1.07413	1.04655	0.862921	0.749014			0.933153	0.154459	60.8263	64.1201					62.4732	2.32909
	ATG8-inhibitor_MMV001246	-15.3322	0.520903			-7.40564	11.2098	57.6865	70.6216	88.0167				72.1083	15.2196	0.602207	0.248932					0.42557	0.249803	48.0776	43.2392					45.6584	3.42127
	Floxuridine	-29.6483	-26.4058			-28.027	2.29283	15.1348	27.5425	-10.4728	28.2592	37.1701	24.8712	20.4175	16.7025	0.674461	0.802726					0.738593	0.0906965	-14.0198	-1.04994					-7.53489	9.1711
	Piperazine_D-1	-21.6873	-28.631			-25.1591	4.90994	20.6784	7.9521	36.5187	30.7764			23.9814	12.5327	1.12236	1.69913	3.12463	1.4968			1.86073	0.875823	87.5494	90.8724	72.7313	66.3144	89.2689	91.319	83.0092	10.7241
	BK1-1294	12.4767	-25.7596			-6.64144	27.0372	-9.54635	-1.92332					-5.73483	5.39029	1.80649	1.18114					1.49381	0.442191	58.9409	32.1777					45.5593	18.9245
	BRD7929_PheRS inhibitor	-20.3473	19.6916	1.85058		0.398308	20.0589	85.0839	95.716	99.3833				93.3944	7.42703	0.455172	0.988453	0.977623	0.406061	0.775523		0.720567	0.278482	38.8137	78.9318	84.4254	50.2707			63.1104	22.0593
	Cladosporin_LysRS inhibitor	5.40789	-18.6831			-6.63758	17.0349	89.7453	94.0206	89.0841	93.5003	99.4015		93.1503	4.12568	0.522634	0.834711					0.678672	0.220672	91.9199	96.4034					94.1616	3.17033
	Piperazine_D-28	-4.80155	-21.6562			-13.2289	11.918	14.8637	-8.0991					3.38231	16.2372	1.00973	1.19226	1.91126	1.01356			1.2817	0.428256	86.8993	86.8024	70.5094				81.4037	9.43489
	Clofazimine	65.0948	67.7957			66.4452	1.90982	99.9172	100	87.2215	73.5062	82.2788		88.5847	11.4861	1.02928	1.0298	0.512182	0.492054			0.765829	0.304619	91.441	86.9281					89.1846	3.19112
	ATG8-inhibitor_MMV665909	-8.54118	-15.4855			-12.0133	4.91038	100	100	80.2293	80.9852	92.7993		90.8028	9.76405	0.614451	0.209575					0.412013	0.28629	56.1278	49.9628					53.0453	4.35932
	Quinolinol_A-6	-17.5117	-22.909			-20.2104	3.81649	97.9994	97.3163	80.4472	78.0207	93.6776		89.4922	9.54612	0.652525	0.93305					0.792788	0.198361	31.0494	3.38721					17.2183	19.5601
	Itraconazole	-31.1396	-28.2944			-29.717	2.01187	6.01137	-18.4865	-2.18551				-4.88689	12.4704	2.20807	1.33276					1.77042	0.618933	87.8499	40.0022					63.926	33.8334
	Atorvastatin	-50.7555	-26.1066			-38.431	17.4294	-2.45244	-19.7837	8.44901				-4.59572	14.2379	1.94181	1.82033					1.88107	0.0859035	55.7687	16.914					36.3414	27.4744
	Piperazine_D-44	-24.5551	-14.401	1.99165	-8.95701	-11.4803	11.0656	29.1627	10.8988	-3.84364				12.0726	16.5345	2.21522	2.3164	1.72887	2.75005	1.95856	2.28523	2.20906	0.347379	86.3236	62.3693					74.3464	16.9383
	Quinolinol_A-5	-13.1067	-13.8213			-13.464	0.505257	100	100	99.7976	100			99.9494	0.101177	0.549235	0.100661					0.324948	0.31719	63.0408	67.6682					65.3545	3.27208
	UW2093_MetRS inhibitor	12.4971	-32.3334			-9.91812	31.7	80.2885	74.931	94.2054				83.1416	9.9489	2.08126	1.89996					1.99061	0.128204	20.6741	8.96369	4.03391	-2.51355			7.78953	9.79196
	2,4-diaminoquinazoline_B-1	54.6196	63	42.1009	65.9881	56.4272	10.6946	-48.9455	-39.6424	-5.71481				-31.4343	22.7542	1.28223	1.59139	1.79606	1.6523			1.58049	0.21657	32.9647	-3.57213	17.224	25.7037			18.0801	15.8032
	Wiskostatin (MMV672987)	89.8365	91.8472	82.3643	90.2845	88.5831	4.23453	67.1552	42.3359	31.2517	4.83121			36.3935	25.8471	1.3365	0.979549	0.798667	1.03887			1.0384	0.223456	43.9477	47.576					45.7619	2.5656
	Quinolinol_A-2	-13.0379	-17.3367			-15.1873	3.03971	100	100					100	0	0.673878	0.709759					0.691818	0.0253712	56.2475	16.4193					36.3334	28.1628
	Paromomycin	-32.172	-24.6668			-28.4194	5.30701	-11.5446	39.9864	27.9905				18.8108	26.9641	2.18978	2.1091					2.14944	0.057053	58.589	65.9138	6.88227				43.795	32.1765
	2,4-diaminoquinazoline_B-5	80.5447	85.4334			82.9891	3.45683	-17.0376	19.8533	-30.5657				-9.25001	26.096	1.74375	1.23592					1.48984	0.359084	11.9863	-2.17266	13.7163				7.84329	8.7171
	Halofuginone_ProRS inhibitor	11.3781	2.46815			6.92312	6.30028	85.3122	91.0855					88.1989	4.08232	0.761577	1.01261	0.526217	0.463524			0.690982	0.249876	51.2931	73.8786	79.5911				68.2543	14.9639
	Oryzalin	8.26855	-5.80887			1.22984	9.95424	34.3192	-10.2967					12.0112	31.5482	2.67474	2.92931	2.42889	1.53459			2.39188	0.606948	-62.7545	-33.72					-48.2373	20.5305
	Allopurinol-based_C-4	19.3383	-1.1168			9.11073	14.4639	98.3664	100					99.1832	1.15512	0.493348	0.476475					0.484911	0.0119307	60.6507	67.5912					64.121	4.90767
	Docetaxel	-1.34276	-15.916			-8.6294	10.3049	33.4236	-0.10301					16.6603	23.7069	1.95606	2.24746	1.22618	1.60207			1.75794	0.441942	34.1318	40					37.0659	4.14941
	Allopurinol-based_C-5	30.5172	-4.38544			13.0659	24.6799	96.3317	100					98.1658	2.59389	0.19894	0.423176					0.311058	0.158559	39.7973	65.9912					52.8943	18.5219
	BK1-1553	-10.9605	3.11585			-3.92232	9.95348	18.4138	1.40873					9.91125	12.0244	1.85025	1.88497	2.60502	1.41845			1.93967	0.491715	-13.8091	50.5591	58.9033				31.8844	39.7911
	Allopurinol-based_C-2	8.90459	-1.61388			3.64536	7.43768	96.7116	99.8206					98.2661	2.19835	0.296296	0.393094					0.344695	0.0684465	48.2828	61.7033					54.9931	9.4897
	Nilotinib	-24.3881	-19.3805			-21.8843	3.54088	29.6847	14.4077					22.0462	10.8025	1.50431	1.54174	0.602255	0.541653			1.04749	0.549873	66.1232	75.7888					70.956	6.83458
	BK1-1369	-5.11404	-10.7721			-7.94306	4.00084	25	8.94033					16.9702	11.3559	1.20159	1.6213					1.41145	0.296778	-4.30146	59.3229	70.7592				41.9269	40.4412
	IMPDH_P257	3.9062	15.8515			9.87884	8.44659	97.4885	98.0307					97.7596	0.383392	1.05769	0.965738	0.68416	0.646834			0.838604	0.203952	67.0809	73.9572					70.5191	4.86231

## Sheet: Fig2D
	Fig.2D	Quantification of Invasion Assay
		Mean % Inhibition (parasites)
		Replicate 1	Replicate 2	Replicate 3	Replicate 4	Average	SD
	Heat Killed oocysts	105.38	96.12			100.75	6.54781
	Fixed HCT-8 cells	98.77	84.33			91.55	10.2106
	Wiskostatin (MMV672987)	89.8365	91.8472	82.3643	90.2845	88.5831	4.23453
	Nitazoxanide	10.7035	16.9586			13.8311	4.42302
	Paromomycin	-32.172	-24.6668			-28.4194	5.30701
	Quinolinol_A-2	-13.0379	-17.3367			-15.1873	3.03971
	Quinolinol_A-5	-13.1067	-13.8213			-13.464	0.505257
	Quinolinol_A-6	-17.5117	-22.909			-20.2104	3.81649
	2,4-diaminoquinazoline_B-1	54.6196	63	42.1009	65.9881	56.4272	10.6946
	2,4-diaminoquinazoline_B-5	80.5447	85.4334			82.9891	3.45683
	2,4-diaminoquinazoline_B-13	91.9701	73.0546			82.5124	13.3753
	2,4-diaminoquinazoline_B-23	84.4908	83.1147			83.8028	0.973055
	Allopurinol-based_C-1	-29.3271	-22.479	9.03951	-0.41638	-10.7957	18.0839
	Allopurinol-based_C-2	8.90459	-1.61388			3.64536	7.43768
	Allopurinol-based_C-4	19.3383	-1.1168			9.11073	14.4639
	Allopurinol-based_C-5	30.5172	-4.38544			13.0659	24.6799
	Piperazine_D-1	-21.6873	-28.631			-25.1591	4.90994
	Piperazine_D-28	-4.80155	-21.6562			-13.2289	11.918
	Piperazine_D-44	-24.5551	-14.401	1.99165	-8.95701	-11.4803	11.0656

## Sheet: Fig3D
	Fig.3D	Quantification of DNA Synthesis Assay
		Mean % Inhibition of EdU-labeling (normalized to parasite numbers)
		Replicate 1	Replicate 2	Replicate 3	Replicate 4	Replicate 5	Average	SD
	Wiskostatin (MMV672987)	67.1552	42.3359	31.2517	4.83121		36.3935	25.8471
	Nitazoxanide	-33.8063	15.4954				-9.15541	34.8616
	Paromomycin	-11.5446	39.9864	27.9905			18.8108	26.9641
	Quinolinol_A-2	100	100				100	0
	Quinolinol_A-5	100	100	99.7976	100		99.9494	0.101177
	Quinolinol_A-6	97.9994	97.3163	80.4472	78.0207	93.6776	89.4922	9.54612
	2,4-diaminoquinazoline_B-1	-48.9455	-39.6424	-5.71481			-31.4343	22.7542
	2,4-diaminoquinazoline_B-5	-17.0376	19.8533	-30.5657			-9.25001	26.096
	2,4-diaminoquinazoline_B-13	5.94337	-6.59687	-9.72883			-3.46078	8.29342
	2,4-diaminoquinazoline_B-23	-16.1382	17.1722	3.74207			1.59202	16.759
	Allopurinol-based_C-1	100	100	74.3227			91.4409	14.8248
	Allopurinol-based_C-2	96.7116	99.8206				98.2661	2.19835
	Allopurinol-based_C-4	98.3664	100				99.1832	1.15512
	Allopurinol-based_C-5	96.3317	100				98.1658	2.59389
	Piperazine_D-1	20.6784	7.9521	36.5187	30.7764		23.9814	12.5327
	Piperazine_D-28	14.8637	-8.0991				3.38231	16.2372
	Piperazine_D-44	29.1627	10.8988	-3.84364			12.0726	16.5345

## Sheet: Fig4C
	Fig.4C	Parasites vs. Time
	Time post-infection (h)	Parasites Detected
		DMSO		C1 (2*EC90)		C1 (EC90)
		Average	SD	Average	SD	Average	SD
	6	1999.54	210.19	1991.87	384.14	2335.62	609.76
	9.5	2498.1	288.85	2503.35	303.06	2362.85	93.86
	12	2068.37	149.03	1773.45	155.79	2051.7	90.14
	13.5	2609.04	332.77	1846.7	102.21	2148.95	53.63
	15	1548.33	131.9	878.75	23.89	1055.5	96.28
	18	3977.44	361.57	1045.11	96.49	1257.86	130.46
	19.5	5545.4	611.32	1399.9	91.85	2053.65	230.43
	22.5	4566.17	390.93	945.08	77.04	2003.33	213.8

## Sheet: Fig4E
	Fig.4E	Quantification of PV ratio
		Mean PV ratios (19.5h:6h)
		Replicate 1	Replicate 2	Replicate 3	Replicate 4	Replicate 5	Replicate 6	Average	SD
	DMSO	2.98535	2.82166	3.04	2.51	2.56271	2.46139	2.73019	0.252285
	Wiskostatin (MMV672987)	1.3365	0.979549	0.798667	1.03887			1.0384	0.223456
	Nitazoxanide	1.33494	1.77255	1.37281	1.1228			1.40077	0.271172
	Paromomycin	2.18978	2.1091					2.14944	0.057053
	Quinolinol_A-2	0.673878	0.709759					0.691818	0.0253712
	Quinolinol_A-5	0.549235	0.100661					0.324948	0.31719
	Quinolinol_A-6	0.652525	0.93305					0.792788	0.198361
	2,4-diaminoquinazoline_B-1	1.28223	1.59139	1.79606	1.6523			1.58049	0.21657
	2,4-diaminoquinazoline_B-5	1.74375	1.23592					1.48984	0.359084
	2,4-diaminoquinazoline_B-13	1.37179	1.47734					1.42456	0.074634
	2,4-diaminoquinazoline_B-23	1.73438	1.36499					1.54968	0.261195
	Allopurinol-based_C-1	0.803799	1.08325	0.563694	0.763911			0.803664	0.213958
	Allopurinol-based_C-2	0.296296	0.393094					0.344695	0.0684465
	Allopurinol-based_C-4	0.493348	0.476475					0.484911	0.0119307
	Allopurinol-based_C-5	0.19894	0.423176					0.311058	0.158559
	Piperazine_D-1	1.12236	1.69913	3.12463	1.4968			1.86073	0.875823
	Piperazine_D-28	1.00973	1.19226	1.91126	1.01356			1.2817	0.428256
	Piperazine_D-44	2.21522	2.3164	1.72887	2.75005	1.95856	2.28523	2.20906	0.347379

## Sheet: Fig5A
	Fig.5A	In vitro parasite morphology vs. time
		36 h	42 h	48 h	72 h	96 h
	% Trophozoites	17	23	9	1	0
	% Meronts	6	14	3	0	0
	% Gamonts	0	4	3	4	4

## Sheet: Fig5B
	Fig.5B	DMC1 mRNA Timecourse
	Time post-infection	Relative DMC1 expression (normalized to 18s RNA)
	6	0.00883878
	12	0.00412447
	24	0.0030179
	30	0.00585889
	36	0.00762382
	42	0.331165
	48	0.405697
	72	1
	96	0.247814

## Sheet: Fig5D
	Fig.5D	DMC1 Protein Timecourse
	Time post-infection (h)	% of parasites DMC1 positive
		Replicate 1	Replicate 2
	14	1.08696	1.06383
	24	3.84615	2.66667
	36	2.58065	1.81818
	42	16.4286	10.728
	48	27.2727	28.0822
	60	45.3947	39.8809
	72	53.0201	49.3827
	84	35.8974	30
	96	40.9449	27.2727

## Sheet: Fig6B
	Fig.6B	DMC1 Dose Response Inhibition
	Piperazine D-1 (MMV665917)									2,4-diaminoquinazoline B-1 (MMV006169)
		0 - 48 h V. villosa lectin (asexual)			48 - 72 h DMC1 (asexual to sexual conversion)						0 - 48 h V. villosa lectin (asexual)		48 - 72 h DMC1 (asexual to sexual conversion)
		Mean % Inhibition (parasites)			Mean % DMC1 inhibition (normalized to host nuclei)						Mean % Inhibition (parasites)		Mean % DMC1 inhibition (normalized to host nuclei)
	log[MMV006169] (µM)	Replicate 1	Replicate 2	Replicate 3	Replicate 1	Replicate 2	Replicate 3			log[MMV006169] (µM)	Replicate 1	Replicate 2	Replicate 1	Replicate 2
	1.39794	93.9766	94.3066	94.7638						1	88.4882	90.2777
	1.07918	93.344	92.9727	93.3526						0.82393	91.1246	90.3717
	0.845098	91.4599	90.4835	90.5819						0.522835	87.4667	92.3167
	0.60206	81.1734	79.3306	75.5633						0.221936	61.2131	81.6991
	0.477121	62.1405	71.9732	62.6162						-0.17607	5.33788	39.8395
	0.30103	44.8953	34.43	28.3452						-0.65319	-11.4468	6.00411
	0	-13.9912	-26.9319	12.3944						-1.13031	-7.55428	-4.40677
	-0.69897	-20.9497	-21.8986	-17.5264						-1.60743	-3.86883	-15.3626
	-1.39794	-23.4939	-23.3014	-25.3723						-2.08455	-14.7457	-13.1827
	1.66181				95.753	98.2275	93.3628			1			25.4681	51.2693
	1.18469				94.9288	94.9023	95.667			0.69897			-14.1501	22.4809
	0.70757				72.7313	66.3144	84.3214			0.523746			-9.41239	15.7254
	0.582631				71.5749	53.7219	69.2135			0.222716			-6.54191	4.81491
	0.457693				54.1915	44.1497	54.5383			-0.2544			2.93548	-1.61395
	0.156663				-9.83226	-22.2989	31.7697			-0.73153			13.5108	-3.17858
	-0.14437				2.14635	-53.0288	-30.9533			-1.20865			14.7495	-24.0521
	-0.62149				-16.2463	-49.9112	-40.6133			-1.68577			19.3718	-12.7418
	-1.09861				-18.8497	-40.3626	-14.219			-2.16289			9.35068	-23.0548

## Sheet: Fig6C
	Fig.6C	DMC1 Inhibition at Asexual EC90 concentration
		Mean % DMC1 inhibition (normalized to host nuclei)
		Replicate 1	Replicate 2	Replicate 3	Replicate 4	Replicate 5	Replicate 6	Average	STDEV
	Wiskostatin (MMV672987)	43.9477	47.576					45.7619	2.5656
	Nitazoxanide	79.1413	81.5724	59.7233	95.0734	93.4149		81.7851	14.1915
	Paromomycin	58.589	65.9138	6.88227				43.795	32.1765
	Quinolinol_A-2	56.2475	16.4193					36.3334	28.1628
	Quinolinol_A-5	63.0408	67.6682					65.3545	3.27208
	Quinolinol_A-6	31.0494	3.38721					17.2183	19.5601
	2,4-diaminoquinazoline_B-1	32.9647	-3.57213	17.224	25.7037			18.0801	15.8032
	2,4-diaminoquinazoline_B-5	11.9863	-2.17266	13.7163				7.84329	8.7171
	2,4-diaminoquinazoline_B-13	30.3312	-7.81533					11.2579	26.9737
	2,4-diaminoquinazoline_B-23	-17.0125	2.19034	-4.38438				-6.40217	9.75914
	Allopurinol-based_C-1	26.2103	37.1245	27.7281				30.3543	5.91207
	Allopurinol-based_C-2	48.2828	61.7033					54.9931	9.4897
	Allopurinol-based_C-4	60.6507	67.5912					64.121	4.90767
	Allopurinol-based_C-5	39.7973	65.9912					52.8943	18.5219
	Piperazine_D-1	87.5494	90.8724	72.7313	66.3144	89.2689	91.319	83.0092	10.7241
	Piperazine_D-28	86.8993	86.8024	70.5094				81.4037	9.43489
	Piperazine_D-44	86.3236	62.3693					74.3464	16.9383
